# Supplementary material for: Design, Synthesis, and Biological Evaluation of Tetrahydroindazole-Based Sulfonamides as Potential Multi-Target Anti-Inflammatory Agents
Source: Pharmaceuticals (Basel). 2026 May 28;19(6):843. doi: 10.3390/ph19060843 (PMC13305599; doi:10.3390/ph19060843)
Supplement: Supplementary file 1 [file pharmaceuticals-19-00843-s001.zip]

Archive with 1 entries (1 files):
- pharmaceuticals-4324176-supplementary.pdf
